# Supplementary material for: Butyric Acid and Leucine Induce α-Defensin Secretion from Small Intestinal Paneth Cells
Source: Nutrients. 2019 Nov 18;11(11):2817. doi: 10.3390/nu11112817 (PMC6893607; doi:10.3390/nu11112817)
Supplement: Supplementary file 1 [file nutrients-11-02817-s001.zip]

Archive with 1 entries (1 files):
- nutrients-584854-supplementary.pptm
